# Supplementary material for: Immune Responses and Protection Profiles in Mice Induced by Subunit Vaccine Candidates Based on the Extracellular Domain Antigen of Respiratory Syncytial Virus G Protein Combined with Different Adjuvants
Source: Vaccines (Basel). 2024 Jun 19;12(6):686. doi: 10.3390/vaccines12060686 (PMC11209252; doi:10.3390/vaccines12060686)
Supplement: Supplementary file 1 [file vaccines-12-00686-s001.zip]

Archive with 1 entries (1 files):
- vaccines-3004428-supplementary-updating.pdf
